# Supplementary material for: The Effects of a Partially Hydrolyzed Formula with Low Lactose and Probiotics on Mild Gastrointestinal Disorders of Infants: A Single-Armed Clinical Trial
Source: Nutrients. 2021 Sep 25;13(10):3371. doi: 10.3390/nu13103371 (PMC8540403; doi:10.3390/nu13103371)
Supplement: Supplementary file 1 [file nutrients-13-03371-s001.zip]

Archive with 1 entries (1 files):
- nutrients-1385782-supplementary.pdf
